# Supplementary material for: Prehospital Performance of Five Early Warning Scores to Predict Long-Term Mortality in Patients with Suspected Respiratory Infections
Source: Diagnostics (Basel). 2025 Jun 19;15(12):1565. doi: 10.3390/diagnostics15121565 (PMC12192425; doi:10.3390/diagnostics15121565)
Supplement: Supplementary file 1 [file diagnostics-15-01565-s001.zip]

Archive with 1 entries (1 files):
- diagnostics-3660453-supplementary.pdf
